# Supplementary material for: Comparative Effects of Raw Milk and Milk Replacer Feeding on Gut Microbiota Diversity and Function in Cryptosporidium parvum-Infected Neonatal Dairy Calves on a Japanese Farm
Source: Vet Sci. 2026 Jan 14;13(1):82. doi: 10.3390/vetsci13010082 (PMC12846416; doi:10.3390/vetsci13010082)
Supplement: Supplementary file 1 [file vetsci-13-00082-s001.zip]

Archive with 15 entries (14 files):
- supplementary_files/
- supplementary_files/Table.S2_PICRUSt_res_pathways_MR.xlsx
- __MACOSX/supplementary_files/._Table.S2_PICRUSt_res_pathways_MR.xlsx
- supplementary_files/Table.S1_ALDEx2_res_OTU6_PNPD_MR.xlsx
- __MACOSX/supplementary_files/._Table.S1_ALDEx2_res_OTU6_PNPD_MR.xlsx
- supplementary_files/16S rRNA gene sequencing.docx
- __MACOSX/supplementary_files/._16S rRNA gene sequencing.docx
- supplementary_files/Table.S4_ALDEx2_res_OTU6_PD_BMMR.xlsx
- __MACOSX/supplementary_files/._Table.S4_ALDEx2_res_OTU6_PD_BMMR.xlsx
- supplementary_files/~$pplementary Methods.docx
- __MACOSX/supplementary_files/._~$pplementary Methods.docx
- supplementary_files/Table.S3_ALDEx2_res_OTU6_PN_BMMR.xlsx
- __MACOSX/supplementary_files/._Table.S3_ALDEx2_res_OTU6_PN_BMMR.xlsx
- supplementary_files/Table.S5_PICRUSt_res_pathways_PD_BMMR.xlsx
- __MACOSX/supplementary_files/._Table.S5_PICRUSt_res_pathways_PD_BMMR.xlsx
