# Supplementary material for: Comparative Effects of Raw Milk and Milk Replacer Feeding on Gut Microbiota Diversity and Function in Cryptosporidium parvum-Infected Neonatal Dairy Calves on a Japanese Farm
Source: Vet Sci. 2026 Jan 14;13(1):82. doi: 10.3390/vetsci13010082 (PMC12846416; doi:10.3390/vetsci13010082)
Supplement: Supplementary file 1 [file vetsci-13-00082-s001.zip › supplementary_files/Table.S2_PICRUSt_res_pathways_MR.xlsx]

## Sheet: MR_pathways_by_metabolism_categ
Comparison	P.unadj	P.adj	BioCyc_ID	Pathway	Biosynthesis
NN - PD	0.0123913	0.0185869	PWY-7111	pyruvate fermentation to isobutanol (engineered)	Alcohols Biosynthesis
NN - PD	0.0172887	0.025933	PWY-7013	L-1,2-propanediol degradation	Alcohols Degradation
NN - PD	0.0150506	0.0225759	BRANCHED-CHAIN-AA-SYN-PWY	superpathway of polyamine biosynthesis II	Amines and Polyamines Biosynthesis
NN - PD	0.022281	0.0334215	ARGSYNBSUB-PWY	L-arginine biosynthesis II (acetyl cycle)	Amino Acid Biosynthesis
NN - PD	0.0208402	0.0312603	ASPASN-PWY	superpathway of L-aspartate and L-asparagine biosynthesis	Amino Acid Biosynthesis
NN - PD	0.0219129	0.0328694	COMPLETE-ARO-PWY	superpathway of aromatic amino acid biosynthesis (from phosphoenolpyruvate and D-erythrose 4-phosphate)	Amino Acid Biosynthesis
NN - PD	0.0133058	0.0199588	GLUTORN-PWY	L-ornithine biosynthesis I	Amino Acid Biosynthesis
NN - PD	0.010344	0.015516	HSERMETANA-PWY	L-methionine biosynthesis III	Amino Acid Biosynthesis
NN - PD	0.0140304	0.0210456	ILEUSYN-PWY	L-isoleucine biosynthesis I (from threonine)	Amino Acid Biosynthesis
NN - PD	0.0250115	0.0375173	P4-PWY	superpathway of L-lysine, L-threonine and L-methionine biosynthesis I	Amino Acid Biosynthesis
NN - PD	0.0289443	0.0434164	PWY-2942	L-lysine biosynthesis III	Amino Acid Biosynthesis
NN - PD	0.0167034	0.0250551	PWY-3001	superpathway of L-isoleucine biosynthesis I	Amino Acid Biosynthesis
NN - PD	0.0123913	0.0185869	PWY-5101	L-isoleucine biosynthesis II	Amino Acid Biosynthesis
NN - PD	0.0150506	0.0225759	PWY-5103	L-isoleucine biosynthesis III	Amino Acid Biosynthesis
NN - PD	0.0226545	0.0339817	PWY-5104	L-isoleucine biosynthesis IV	Amino Acid Biosynthesis
NN - PD	0.0126145	0.0189218	PWY-5347	superpathway of L-methionine biosynthesis (transsulfuration)	Amino Acid Biosynthesis
NN - PD	0.0308564	0.0462846	SER-GLYSYN-PWY	superpathway of L-serine and glycine biosynthesis I	Amino Acid Biosynthesis
NN - PD	0.0230334	0.0345501	THRESYN-PWY	superpathway of L-threonine biosynthesis	Amino Acid Biosynthesis
NN - PD	0.0140304	0.0210456	VALSYN-PWY	L-valine biosynthesis	Amino Acid Biosynthesis
NN - PD	0.0115328	0.0172992	TRNA-CHARGING-PWY	tRNA charging	Aminoacyl-tRNA Charging
NN - PD	0.0182004	0.0273006	ARO-PWY	chorismate biosynthesis I	Aromatic Compounds Biosynthesis
NN - PD	0.027578	0.041367	GLYCOCAT-PWY	glycogen degradation I	Carbohydrates Biosynthesis
NN - PD	0.0303685	0.0455527	GLYCOGENSYNTH-PWY	glycogen biosynthesis I (from ADP-D-Glucose)	Carbohydrates Biosynthesis
NN - PD	0.0198135	0.0297203	PWY-621	sucrose degradation III (sucrose invertase)	Carbohydrates Degradetion
NN - PD	0.0234178	0.0351267	PWY-6737	starch degradation V	Carbohydrates Degradetion
NN - PD	0.0294125	0.0441187	PWY-6386	UDP-N-acetylmuramoyl-pentapeptide biosynthesis II (lysine-containing)	Cell Structures Biosynthesis
NN - PD	0.00142291	0.00426874	PWY-7090	UDP-2,3-diacetamido-2,3-dideoxy-α-D-mannuronate biosynthesis	Cell Structures Biosynthesis
NN - PD	0.0150506	0.0451518	P23-PWY	reductive TCA cycle I	CO2 Fixation
NN - PD	0.0328759	0.0493139	PWY4FS-7	phosphatidylglycerol biosynthesis I (plastidic)	Fatty Acid and Lipid Biosynthesis
NN - PD	0.0328759	0.0493139	PWY4FS-8	phosphatidylglycerol biosynthesis II (non-plastidic)	Fatty Acid and Lipid Biosynthesis
NN - PD	0.00774601	0.011619	METH-ACETATE-PWY	methanogenesis from acetate	Methanogenesis
NN - PD	0.0105342	0.0158013	PYRIDNUCSAL-PWY	NAD salvage pathway I (PNC VI cycle)	NAD biosynthesis
NN - PD	0.0298872	0.0448308	PWY-6121	5-aminoimidazole ribonucleotide biosynthesis I	Nucleosides and Nucleotides Biosynthesis
NN - PD	0.0226545	0.0339817	PWY-6122	5-aminoimidazole ribonucleotide biosynthesis II	Nucleosides and Nucleotides Biosynthesis
NN - PD	0.0294125	0.0441187	PWY-6123	inosine-5'-phosphate biosynthesis I	Nucleosides and Nucleotides Biosynthesis
NN - PD	0.0150506	0.0225759	PWY-6163	inosine-5'-phosphate biosynthesis I	Nucleosides and Nucleotides Biosynthesis
NN - PD	0.0226545	0.0339817	PWY-6277	superpathway of 5-aminoimidazole ribonucleotide biosynthesis (from PRPP)	Nucleosides and Nucleotides Biosynthesis
NN - PD	0.0147845	0.0443536	PWY-7198	pyrimidine deoxyribonucleotides de novo biosynthesis IV	Nucleosides and Nucleotides Biosynthesis
NN - PD	0.0147845	0.0443536	PWY-7210	pyrimidine deoxyribonucleotides biosynthesis from CTP	Nucleosides and Nucleotides Biosynthesis
NN - PD	0.0328759	0.0493139	PWY-7219	adenosine ribonucleotides de novo biosynthesis	Nucleosides and Nucleotides Biosynthesis
NN - PD	0.00070718	0.00212154	AEROBACTINSYN-PWY	aerobactin biosynthesis	Siderophore Biosynthesis
NN - PD	0.0250115	0.0375173	PWY0-781	aspartate superpathway	superpathway
NN - PD	0.0250115	0.0375173	PWY-6969	TCA cycle V (2-oxoglutarate:ferredoxin oxidoreductase)	TCA
NN - PD	0.0250115	0.0375173	TCA	TCA	TCA
NN - PD	0.0182004	0.0273006	NONMEVIPP-PWY	methylerythritol phosphate pathway I	Terpenoids Biosynthesis
NN - PD	0.0145326	0.0217989	PWY-5121	superpathway of geranylgeranyl diphosphate biosynthesis II (via MEP)	Terpenoids Biosynthesis
NN - PD	0.0101568	0.0304705	PWY-7392	taxadiene biosynthesis (engineered)	Terpenoids Biosynthesis
NN - PD	0.0182004	0.0273006	PWY-7560	methylerythritol phosphate pathway II	Terpenoids Biosynthesis
NN - PD	0.0194812	0.0292219	1CMET2-PWY	N10-formyl-tetrahydrofolate biosynthesis	Vitamine Biosynthesis
NN - PD	0.0158581	0.0237871	PWY-6891	thiazole biosynthesis II (aerobic bacteria)	Vitamine Biosynthesis
NN - PN	0.00525809	0.00788714	AEROBACTINSYN-PWY	aerobactin biosynthesis	Siderophore Biosynthesis
PD - PN	0.00477622	0.0143287	PWY-7111	pyruvate fermentation to isobutanol (engineered)	Alcohols Biosynthesis
PD - PN	0.0106755	0.0320265	PWY-7013	L-1,1-propanediol degradation	Alcohols Degradation
PD - PN	0.00130459	0.00391376	POLYAMINSYN3-PWY	superpathway of polyamine biosynthesis II	Amines and Polyamines Biosynthesis
PD - PN	0.0103408	0.0310223	GLCMANNANAUT-PWY	superpathway of N-acetylneuraminate, N-acetylglucosamine, and N-acetylmannosamine degradation to β-D-fructofuranose 6-phosphate	Amines and Polyamines Degradation
PD - PN	0.0158688	0.0476064	ARGSYNBSUB-PWY	L-arginine biosynthesis II (acetyl cycle)	Amino Acid Biosynthesis
PD - PN	0.00131723	0.00395168	ASPASN-PWY	superpathway of L-aspartate and L-asparagine biosynthesis	Amino Acid Biosynthesis
PD - PN	0.00498648	0.0149595	BRANCHED-CHAIN-AA-SYN-PWY	superpathway of branched chain amino acid biosynthesis	Amino Acid Biosynthesis
PD - PN	0.0054323	0.0162969	COMPLETE-ARO-PWY	superpathway of aromatic amino acid biosynthesis (from phosphoenolpyruvate and D-erythrose 4-phosphate)	Amino Acid Biosynthesis
PD - PN	0.00227633	0.00682899	DAPLYSINESYN-PWY	L-lysine biosynthesis I	Amino Acid Biosynthesis
PD - PN	0.00705216	0.0211565	GLUTORN-PWY	L-ornithine biosynthesis I	Amino Acid Biosynthesis
PD - PN	0.0245418	0.0368127	HISTSYN-PWY	L-histidine biosynthesis	Amino Acid Biosynthesis
PD - PN	0.00168831	0.00506494	HSERMETANA-PWY	L-methionine biosynthesis III	Amino Acid Biosynthesis
PD - PN	0.0033324	0.00999721	ILEUSYN-PWY	L-isoleucine biosynthesis I (from threonine)	Amino Acid Biosynthesis
PD - PN	0.00138214	0.00414643	P4-PWY	superpathway of L-lysine, L-threonine and L-methionine biosynthesis I	Amino Acid Biosynthesis
PD - PN	0.0100154	0.0300461	PWY-2942	L-lysine biosynthesis III	Amino Acid Biosynthesis
PD - PN	0.00887492	0.0266248	PWY-3001	superpathway of L-isoleucine biosynthesis I	Amino Acid Biosynthesis
PD - PN	0.00286034	0.00858103	PWY-5097	L-lysine biosynthesis VI	Amino Acid Biosynthesis
PD - PN	0.00477622	0.0143287	PWY-5101	L-isoleucine biosynthesis II	Amino Acid Biosynthesis
PD - PN	0.00498648	0.0149595	PWY-5103	L-isoleucine biosynthesis III	Amino Acid Biosynthesis
PD - PN	0.000700395	0.00210118	PWY-5104	L-isoleucine biosynthesis IV	Amino Acid Biosynthesis
PD - PN	0.00176987	0.00530961	PWY-5347	superpathway of L-methionine biosynthesis (transsulfuration)	Amino Acid Biosynthesis
PD - PN	0.00040171	0.00120513	PWY-5505	L-glutamate and L-glutamine biosynthesis	Amino Acid Biosynthesis
PD - PN	0.0143684	0.0431053	SER-GLYSYN-PWY	superpathway of L-serine and glycine biosynthesis I	Amino Acid Biosynthesis
PD - PN	0.0033324	0.00999721	VALSYN-PWY	L-valine biosynthesis	Amino Acid Biosynthesis
PD - PN	0.00318668	0.00956005	TRNA-CHARGING-PWY	tRNA charging	Aminoacyl-tRNA Charging
PD - PN	0.00520508	0.0156152	ARO-PWY	chorismate biosynthesis I	Aromatic Compounds Biosynthesis
PD - PN	0.00390865	0.011726	COLANSYN-PWY	colanic acid building blocks biosynthesis	Carbohydrates Biosynthesis
PD - PN	0.00263594	0.00790781	GLYCOCAT-PWY	glycogen degradation I	Carbohydrates Biosynthesis
PD - PN	0.00485934	0.014578	GLYCOGENSYNTH-PWY	glycogen biosynthesis I (from ADP-D-Glucose)	Carbohydrates Biosynthesis
PD - PN	0.0136136	0.0408407	PWY-7323	superpathway of GDP-mannose-derived O-antigen building blocks biosynthesis	Carbohydrates Biosynthesis
PD - PN	0.00339237	0.0101771	FUCCAT-PWY	L-fucose degradation I	Carbohydrates Degradation
PD - PN	0.00231868	0.00695604	PWY-5659	GDP-mannose biosynthesis	Carbohydrates Degradation
PD - PN	0.00296557	0.0088967	PWY-621	sucrose degradation III (sucrose invertase)	Carbohydrates Degradetion
PD - PN	0.00798191	0.0239457	PWY-6737	starch degradation V	Carbohydrates Degradetion
PD - PN	0.00238356	0.00715069	PWY-6901	superpathway of glucose and xylose degradation	Carbohydrates Degradetion
PD - PN	0.00916711	0.0275013	GALACTUROCAT-PWY	D-galacturonate degradation I	Carboxylates Degradation
PD - PN	0.00699378	0.0209813	GLUCUROCAT-PWY	superpathway of β-D-glucuronides degradation (to pyruvate)	Carboxylates Degradation
PD - PN	0.00741172	0.0222351	PWY-7242	D-fructuronate degradation	Carboxylates Degradation
PD - PN	0.0327606	0.0491409	P23-PWY	reductive TCA cycle I	CO2 Fixation
PD - PN	0.00747321	0.0224196	P42-PWY	incomplete reductive TCA cycle	CO2 Fixation
PD - PN	0.0015108	0.00453241	PWY-5677	succinate fermentation to butanoate	Fernentation
PD - PN	0.01493	0.0447901	ANAGLYCOLYSIS-PWY	glycolysis III (from glucose)	Glycolysis
PD - PN	0.0101769	0.0305307	GLYCOLYSIS	glycolysis	Glycolysis
PD - PN	0.00405163	0.0121549	METH-ACETATE-PWY	methanogenesis from acetate	Methanogenesis
PD - PN	0.000571467	0.0017144	PYRIDNUCSAL-PWY	NAD salvage pathway I (PNC VI cycle)	NAD biosynthesis
PD - PN	0.00134285	0.00402855	P164-PWY	purine nucleobases degradation I (anaerobic)	Nucleosides and Nucleotides Biosynthesis
PD - PN	0.00866127	0.0259838	PWY-5686	UMP biosynthesis I	Nucleosides and Nucleotides Biosynthesis
PD - PN	0.0120183	0.0360548	PWY-6121	6-aminoimidazole ribonucleotide biosynthesis I	Nucleosides and Nucleotides Biosynthesis
PD - PN	0.00659714	0.0197914	PWY-6122	6-aminoimidazole ribonucleotide biosynthesis II	Nucleosides and Nucleotides Biosynthesis
PD - PN	0.00498648	0.0149595	PWY-6163	inosine-5'-phosphate biosynthesis I	Nucleosides and Nucleotides Biosynthesis
PD - PN	0.00659714	0.0197914	PWY-6277	superpathway of 5-aminoimidazole ribonucleotide biosynthesis (from PRPP)	Nucleosides and Nucleotides Biosynthesis
PD - PN	0.000531828	0.00159549	PWY-6545	pyrimidine deoxyribonucleotides de novo biosynthesis III	Nucleosides and Nucleotides Biosynthesis
PD - PN	0.00627339	0.0188202	PWY-7199	pyrimidine deoxyribonucleosides salvage	Nucleosides and Nucleotides Biosynthesis
PD - PN	0.01493	0.0447901	PWY-7221	guanosine ribonucleotides de novo biosynthesis	Nucleosides and Nucleotides Biosynthesis
PD - PN	0.00654216	0.0196265	PWY-6353	purine nucleotides degradation II (aerobic)	Nucleosides and Nucleotides Degradation
PD - PN	0.00268437	0.0080531	PWY-6608	guanosine nucleotides degradation III	Nucleosides and Nucleotides Degradation
PD - PN	0.00538616	0.0161585	PWY0-1298	superpathway of pyrimidine deoxyribonucleosides degradation	Nucleosides and Nucleotides Degradation
PD - PN	0.00502953	0.0150886	SALVADEHYPOX-PWY	adenosine nucleotides degradation II	Nucleosides and Nucleotides Degradation
PD - PN	0.0137192	0.0411576	CENTFERM-PWY	pyruvate fermentation to butanoate	Pyruvate Fermentation
PD - PN	0.0135086	0.0405259	PWY-5100	pyruvate fermentation to acetate and lactate II	Pyruvate Fermentation
PD - PN	0.0114642	0.0343925	PWY-6590	superpathway of Clostridium acetobutylicum acidogenic fermentation	Pyruvate Fermentation
PD - PN	0.0110199	0.0330596	CALVIN-PWY	Calvin-Benson-Bassham cycle	Sugar biosynthesis
PD - PN	0.00818053	0.0245416	PWY-7237	myo-, chiro- and scillo-inositol degradation	Sugar Derivatives Degradation
PD - PN	0.00984489	0.0295347	PWY-5304	superpathway of sulfur oxidation (Acidianus ambivalens)	Sulfur Oxidation
PD - PN	0.00138214	0.00414643	PWY0-781	aspartate superpathway	superpathway
PD - PN	0.0115549	0.0346647	PWY-6969	TCA cycle V (1-oxoglutarate:ferredoxin oxidoreductase)	TCA
PD - PN	0.0115549	0.0346647	TCA	TCA	TCA
PD - PN	0.000526379	0.00157914	NONMEVIPP-PWY	methylerythritol phosphate pathway I	Terpenoids Biosynthesis
PD - PN	0.000393364	0.00118009	PWY-5121	superpathway of geranylgeranyl diphosphate biosynthesis II (via MEP)	Terpenoids Biosynthesis
PD - PN	0.0305645	0.0458468	PWY-7392	taxadiene biosynthesis (engineered)	Terpenoids Biosynthesis
PD - PN	0.000526379	0.00157914	PWY-7560	methylerythritol phosphate pathway II	Terpenoids Biosynthesis
PD - PN	0.0020558	0.0061674	PWY-5188	uroporphyrinogen-III I (from glutamate)	Tetrapyrrole Biosynthesis
PD - PN	0.00215349	0.00646047	PWY-5189	tetrapyrrole biosynthesis II (from glycine)	Tetrapyrrole Biosynthesis
PD - PN	0.000839052	0.00251716	1CMET2-PWY	N10-formyl-tetrahydrofolate biosynthesis	Vitamine Biosynthesis
PD - PN	0.00115013	0.00345039	COBALSYN-PWY	adenosylcobalamin salvage from cobinamide I	Vitamine Biosynthesis
PD - PN	0.000693354	0.00208006	PWY-5509	adenosylcobalamin biosynthesis from cobyrinate a,c-diamide I	Vitamine Biosynthesis
PD - PN	0.000830725	0.00249217	PWY-6269	denosylcobalamin salvage from cobinamide II	Vitamine Biosynthesis
PD - PN	0.00229742	0.00689225	PWY-6891	thiazole biosynthesis II (aerobic bacteria)	Vitamine Biosynthesis
PD - PN	0.000899542	0.00269863	PWY-6892	thiazole biosynthesis I (facultative anaerobic bacteria)	Vitamine Biosynthesis
PD - PN	0.000899542	0.00269863	THISYN-PWY	superpathway of thiamine diphosphate biosynthesis I	Vitamine Biosynthesis
