# Supplementary material for: Comparative Effects of Raw Milk and Milk Replacer Feeding on Gut Microbiota Diversity and Function in Cryptosporidium parvum-Infected Neonatal Dairy Calves on a Japanese Farm
Source: Vet Sci. 2026 Jan 14;13(1):82. doi: 10.3390/vetsci13010082 (PMC12846416; doi:10.3390/vetsci13010082)
Supplement: Supplementary file 1 [file vetsci-13-00082-s001.zip › supplementary_files/Table.S1_ALDEx2_res_OTU6_PNPD_MR.xlsx]

## Sheet: ALDEx2_res_OTU6_2024pnpd
	rab.all	rab.win.PD_MR	rab.win.PN_MR	diff.btw	diff.win	effect	overlap	we.ep	we.eBH	wi.ep	wi.eBH
Firmicutes:Clostridia:Clostridiales:Ruminococcaceae:Faecalibacterium	5.15876	2.68072	12.0614	9.41679	3.89239	2.30555	0.000219272	2.09e-07	3.16e-05	0	0
Firmicutes:Clostridia:Clostridiales:Ruminococcaceae:Butyricicoccus	7.04738	6.50377	10.984	5.42607	4.18664	1.31028	0.0841132	6.33e-05	0.00405954	0.0010643	0.0629746
Actinobacteria:Actinobacteria:Bifidobacteriales:Bifidobacteriaceae:Bifidobacterium	11.1701	9.99371	14.7135	4.64793	3.87625	1.08463	0.0747676	0.000198913	0.00918095	0.00196839	0.0744685
Actinobacteria:Coriobacteriia:Coriobacteriales:Coriobacteriaceae:Collinsella	9.64469	9.01507	11.7633	3.31217	2.66946	1.19666	0.0812511	0.000436978	0.0160177	0.00295421	0.0930818
Firmicutes:Clostridia:Clostridiales:Lachnospiraceae:[Ruminococcus]	9.54584	8.95697	11.146	2.93092	3.0676	0.857101	0.093751	0.00159807	0.0466952	0.00233476	0.0843732
