# Supplementary material for: Comparative Effects of Raw Milk and Milk Replacer Feeding on Gut Microbiota Diversity and Function in Cryptosporidium parvum-Infected Neonatal Dairy Calves on a Japanese Farm
Source: Vet Sci. 2026 Jan 14;13(1):82. doi: 10.3390/vetsci13010082 (PMC12846416; doi:10.3390/vetsci13010082)
Supplement: Supplementary file 1 [file vetsci-13-00082-s001.zip › supplementary_files/Table.S4_ALDEx2_res_OTU6_PD_BMMR.xlsx]

## Sheet: Sheet1
	rab.all	rab.win.PD_MR	rab.win.PD_BM	diff.btw	diff.win	effect	overlap	we.ep	we.eBH	wi.ep	wi.eBH
Firmicutes:Clostridia:Clostridiales:Clostridiaceae:Clostridium	5.95209	8.75619	2.89793	-6.70382	5.45268	-1.12128	0.092882	1.18e-06	8.91e-05	1.94e-06	0.000147463
Firmicutes:Bacilli:Lactobacillales:Streptococcaceae:Streptococcus	10.3751	13.2399	8.27402	-5.09587	3.88173	-1.24679	0.085863	1.91e-06	0.000115781	4.79e-07	6.91e-05
Proteobacteria:Gammaproteobacteria:Pasteurellales:Pasteurellaceae:Gallibacterium	4.66171	6.64732	1.10647	-5.11223	5.68288	-0.819043	0.182134	9.31e-05	0.00298829	0.000226235	0.00612288
Firmicutes:Clostridia:Clostridiales:Veillonellaceae:Veillonella	3.24346	6.31368	-0.428675	-6.14808	5.15882	-1.09639	0.15438	0.000149052	0.00315882	6.94e-05	0.00236761
Firmicutes:Bacilli:Lactobacillales:Enterococcaceae:Enterococcus	9.07426	11.3715	7.9738	-3.7472	4.1397	-0.84182	0.131076	0.000142379	0.0041448	2.82e-05	0.00126403
Firmicutes:Clostridia:Clostridiales:Lachnospiraceae:Dorea	11.264	6.17402	11.9097	5.49666	4.62841	1.11457	0.0901996	5.99e-05	0.00492438	9.24e-07	0.000141426
Firmicutes:Clostridia:Clostridiales:Ruminococcaceae:Faecalibacterium	6.61736	2.70392	9.18472	5.68023	6.01439	0.953327	0.144965	0.000112485	0.00660258	2.5e-05	0.00129833
Actinobacteria:Coriobacteriia:Coriobacteriales:Coriobacteriaceae:Collinsella	11.2798	9.07349	12.5325	3.59867	3.51487	0.899819	0.125	0.000334107	0.0123903	1.36e-05	0.000907025
Proteobacteria:Gammaproteobacteria:Pasteurellales:Pasteurellaceae:	0.571209	7.29312	-0.79553	-7.04545	6.54947	-0.931409	0.177083	0.000803766	0.0177745	0.000569309	0.0133004
Firmicutes:Clostridia:Clostridiales:Lachnospiraceae:Blautia	4.31511	1.19601	5.74788	5.11628	6.21857	0.788875	0.177797	0.000564878	0.0181248	0.000290974	0.0095781
Firmicutes:Bacilli:Lactobacillales:Lactobacillaceae:Lactobacillus	13.1528	9.28486	13.7707	4.48579	5.43768	0.723331	0.197745	0.00178405	0.0437268	0.000753678	0.0188388
