# Supplementary material for: Comparative Effects of Raw Milk and Milk Replacer Feeding on Gut Microbiota Diversity and Function in Cryptosporidium parvum-Infected Neonatal Dairy Calves on a Japanese Farm
Source: Vet Sci. 2026 Jan 14;13(1):82. doi: 10.3390/vetsci13010082 (PMC12846416; doi:10.3390/vetsci13010082)
Supplement: Supplementary file 1 [file vetsci-13-00082-s001.zip › supplementary_files/Table.S3_ALDEx2_res_OTU6_PN_BMMR.xlsx]

## Sheet: ALDEx2_res_OTU6_pn_pvsM
	rab.all	rab.win.PN_MR	rab.win.PN_BM	diff.btw	diff.win	effect	overlap	we.ep	we.eBH	wi.ep	wi.eBH
Firmicutes:Clostridia:Clostridiales:Ruminococcaceae:Butyricicoccus	8.42044	9.76381	6.12043	-3.72859	1.51874	-2.60053	0.000219272	0.000445362	0.0460953	0	0
