# Supplementary material for: Comparative Effects of Raw Milk and Milk Replacer Feeding on Gut Microbiota Diversity and Function in Cryptosporidium parvum-Infected Neonatal Dairy Calves on a Japanese Farm
Source: Vet Sci. 2026 Jan 14;13(1):82. doi: 10.3390/vetsci13010082 (PMC12846416; doi:10.3390/vetsci13010082)
Supplement: Supplementary file 1 [file vetsci-13-00082-s001.zip › supplementary_files/Table.S5_PICRUSt_res_pathways_PD_BMMR.xlsx]

## Sheet: BMMR_PD_pathways_metabolism_cat
Comparison	P.value	P.adj	BioCyc_ID	Pathway	Biosynthesis
PD_BM - PD_MR	9.5e-05	0.00440697	PWY-7003	glycerol degradation to butanol	Alcohols Biosynthesis
PD_BM - PD_MR	0.00538686	0.0448514	GOLPDLCAT-PWY	superpathway of glycerol degradation to 1,3-propanediol	Alcohols Degradation
PD_BM - PD_MR	0.00637411	0.0498221	BRANCHED-CHAIN-AA-SYN-PWY	superpathway of polyamine biosynthesis II	Amines and Polyamines Biosynthesis
PD_BM - PD_MR	0.000160497	0.00558821	PWY-6562	norspermidine biosynthesis	Amines and Polyamines Biosynthesis
PD_BM - PD_MR	0.00220092	0.0227825	ARGSYN-PWY	L-arginine biosynthesis I (via L-ornithine)	Amino Acid Biosynthesis
PD_BM - PD_MR	0.00149849	0.0188749	ARGSYNBSUB-PWY	L-arginine biosynthesis II (acetyl cycle)	Amino Acid Biosynthesis
PD_BM - PD_MR	0.00453666	0.038612	COMPLETE-ARO-PWY	superpathway of aromatic amino acid biosynthesis (from phosphoenolpyruvate and D-erythrose 4-phosphate)	Amino Acid Biosynthesis
PD_BM - PD_MR	0.000242265	0.00773228	GLUTORN-PWY	L-ornithine biosynthesis I	Amino Acid Biosynthesis
PD_BM - PD_MR	0.000816699	0.0125118	HISTSYN-PWY	L-histidine biosynthesis	Amino Acid Biosynthesis
PD_BM - PD_MR	6.12e-06	0.000586094	HOMOSER-METSYN-PWY	L-methionine biosynthesis I	Amino Acid Biosynthesis
PD_BM - PD_MR	0.00453666	0.038612	PWY-5103	L-isoleucine biosynthesis III	Amino Acid Biosynthesis
PD_BM - PD_MR	0.00290684	0.0285467	SER-GLYSYN-PWY	superpathway of L-serine and glycine biosynthesis I	Amino Acid Biosynthesis
PD_BM - PD_MR	0.00220092	0.0227825	PWY-7400	L-arginine biosynthesis IV (archaebacteria)	Amino Acids Biosynthesis
PD_BM - PD_MR	0.000905998	0.0133461	PWY0-1061	superpathway of L-alanine biosynthesis	Amino Acids Biosynthesis
PD_BM - PD_MR	0.000816699	0.0125118	TRPSYN-PWY	L-tryptophan biosynthesis	Amino Acids Biosynthesis
PD_BM - PD_MR	0.00157701	0.0188749	PWY-5180	toluene degradation I (aerobic) (via o-cresol)	Aromatic Compounds Degradation
PD_BM - PD_MR	0.000762934	0.0125118	PWY-5181	toluene degradation III (aerobic) (via p-cresol)	Aromatic Compounds Degradation
PD_BM - PD_MR	0.00157701	0.0188749	PWY-5182	toluene degradation II (aerobic) (via 4-methylcatechol)	Aromatic Compounds Degradation
PD_BM - PD_MR	1.28e-05	0.000983768	PWY-5415	catechol degradation I (meta-cleavage pathway)	Aromatic Compounds Degradation
PD_BM - PD_MR	0.001004	0.0142419	PWY-7328	superpathway of UDP-glucose-derived O-antigen building blocks biosynthesis	Carbohydrates Biosynthesis
PD_BM - PD_MR	0.00265191	0.0267285	GLUCOSE1PMETAB-PWY	glucose and glucose-1-phosphate degradation	Carbohydrates Degradation
PD_BM - PD_MR	1.34e-06	0.000257214	LACTOSECAT-PWY	lactose and galactose degradation I	Carbohydrates Degradation
PD_BM - PD_MR	0.00181962	0.0211187	PWY-5384	sucrose degradation IV (sucrose phosphorylase)	Carbohydrates Degradation
PD_BM - PD_MR	2.7e-06	0.000344094	RHAMCAT-PWY	L-rhamnose degradation I	Carbohydrates Degradation
PD_BM - PD_MR	0.00220092	0.0227825	PWY-6901	superpathway of glucose and xylose degradation	Carbohydrates Degradetion
PD_BM - PD_MR	0.000771195	0.0125118	KETOGLUCONMET-PWY	ketogluconate metabolism	Carboxylates Degradation
PD_BM - PD_MR	0.00383468	0.0341554	PWY-6397	mycolyl-arabinogalactan-peptidoglycan complex biosynthesis	Cell Structures Biosynthesis
PD_BM - PD_MR	0.000383032	0.0104787	PWY-6470	peptidoglycan biosynthesis V (β-lactam resistance)	Cell Structures Biosynthesis
PD_BM - PD_MR	0.00637411	0.0498221	TEICHOICACID-PWY	teichoic acid (poly-glycerol) biosynthesis	Cell Structures Biosynthesis
PD_BM - PD_MR	0.00154748	0.0188749	PWY-3781	aerobic respiration I (cytochrome c)	Electron Transfer
PD_BM - PD_MR	1.34e-06	0.000257214	PWY0-862	(5Z)-dodec-5-enoate biosynthesis	Fatty Acid and Lipid Biosynthesis
PD_BM - PD_MR	0.000147988	0.00558821	PWY-6876	isopropanol biosynthesis	Generation of Precursor Metabolites and Energy
PD_BM - PD_MR	0.00349879	0.0326838	PWY-7007	methyl ketone biosynthesis	Generation of Precursor Metabolites and Energy
PD_BM - PD_MR	0.00359858	0.0328156	PWY-4984	urea cycle	Nitrogen Compounds Metabolism
PD_BM - PD_MR	0.000478224	0.0114475	PWY-6700	queuosine biosynthesis	Nucleosides and Nucleotides Biosynthesis
PD_BM - PD_MR	8.03e-05	0.00439145	PWY-7184	pyrimidine deoxyribonucleotides de novo biosynthesis I	Nucleosides and Nucleotides Biosynthesis
PD_BM - PD_MR	0.000428237	0.0109343	PWY-7228	superpathway of guanosine nucleotides de novo biosynthesis I	Nucleosides and Nucleotides Biosynthesis
PD_BM - PD_MR	0.000533438	0.011981	PWY-7234	inosine-5'-phosphate biosynthesis III	Nucleosides and Nucleotides Biosynthesis
PD_BM - PD_MR	0.00318331	0.0304802	PWY-6125	superpathway of guanosine nucleotides de novo biosynthesis II	Nucleosides and Nucleotides Biosynthesis
PD_BM - PD_MR	0.000383032	0.0104787	PWY-7197	pyrimidine deoxyribonucleotide phosphorylation	Nucleosides and Nucleotides Biosynthesis
PD_BM - PD_MR	0.000661496	0.0125118	PWY0-1296	purine ribonucleosides degradation	Nucleosides and Nucleotides Degradation
PD_BM - PD_MR	0.00211808	0.0227825	PWY1G-0	mycothiol biosynthesis	Reductants Biosynthesis
PD_BM - PD_MR	4.74e-05	0.00302526	PWY-6703	preQ0 biosynthesis	Secondary Metabolites Biosynthesis
PD_BM - PD_MR	0.000103558	0.00440697	MET-SAM-PWY	superpathway of S-adenosyl-L-methionine biosynthesis	Superpathways
PD_BM - PD_MR	0.00149849	0.0188749	FOLSYN-PWY	superpathway of tetrahydrofolate biosynthesis and salvage	Vitamins Biosynthesis
PD_BM - PD_MR	0.00586226	0.0477712	PANTO-PWY	phosphopantothenate biosynthesis I	Vitamins Biosynthesis
PD_BM - PD_MR	0.000594356	0.011981	PWY-6612	superpathway of tetrahydrofolate biosynthesis	Vitamins Biosynthesis
PD_BM - PD_MR	0.000735411	0.0125118	PWY-7539	6-hydroxymethyl-dihydropterin diphosphate biosynthesis III (Chlamydia)	Vitamins Biosynthesis
PD_BM - PD_MR	0.000594356	0.011981	RIBOSYN2-PWY	flavin biosynthesis I (bacteria and plants)	Vitamins Biosynthesis
